# Supplementary material for: Synthesis and Biological Evaluation of 2-Substituted Quinazolin-4(3H)-Ones with Antiproliferative Activities
Source: Molecules. 2023 Dec 2;28(23):7912. doi: 10.3390/molecules28237912 (PMC10707894; doi:10.3390/molecules28237912)
Supplement: Supplementary file 1 [file molecules-28-07912-s001.zip]

Archive with 1 entries (1 files):
- molecules-2742415-supplementary.pdf
